# Supplementary material for: Contribution of the Serotonin 5‐HT2A Receptor to the Therapeutic Effect of Psilocin on Social Behavior Deficits in Mice Repeatedly Exposed to Social Defeat Stress
Source: Neuropsychopharmacol Rep. 2026 Jun 30;46(3):e70152. doi: 10.1002/npr2.70152 (PMC13318401; doi:10.1002/npr2.70152)
Supplement: Supplementary file 1 — Table S1: Time spent in the interaction zone in mice administered psilocin before the onset of CSDS exposure. The raw data for Figure 2B are presented in this table. Table S2: SI ration in mice administered psilocin before the onset of CSDS exposure. The raw data for Figure 2C are presented in this table. Table S3: Time spent in corner zone in mice administered psilocin before the onset of CSDS exposure. The raw data for Figure 2D are presented in this table. Table S4: Corner zone ratio in mice administered psilocin before the onset of CSDS exposure. The raw data for Figure 2E are presented in this table. Table S5: Time spent in the interaction zone in mice administered psilocin after CSDS exposure (Figure 3B). The raw data for Figure 3B are presented in this table. Table S6: SI ratio in mice administered psilocin after CSDS exposure. The raw data for Figure 3C are presented in this table. Table S7: Time spent in corner zone in mice administered psilocin after CSDS exposure. The raw data for Figure 3D are presented in this table. Table S8: Corner zone ratio in mice administered psilocin after CSDS exposure. The raw data for Figure 3E are presented in this table. [file NPR2-46-e70152-s001.xlsx]

## Sheet: Table S1
Table S1. Time spent in the interaction zone in mice administered psilocin before the onset of CSDS exposure (Figure 2B)
	Time in interaction zone					Time in interaction zone
	No-target					Target
	Control	SDS+Vehicle	SDS+Psilocin (10 days before)			Control	SDS+Vehicle	SDS+Psilocin (10 days before)
#1	224.725	127.594	249.149		#1	284.785	217.251	168.435
#2	179.213	209.91	312.179		#2	293.393	27.4942	259.092
#3	278.745	269.77	159.593		#3	352.819	152.553	204.905
#4	175.409	221.421	319.319		#4	239.039	110.511	247.314
#5	190.624	195.062	221.263		#5	98.7654	5.83917	49.2942
#6	145.712	243.677	201.168		#6	175.209	18.2516	103.17
#7	169.469	211.011	239.673		#7	149.016	9.80981	144.578
#8	217.351	88.6887	245.112		#8	164.998	1.26793	109.209
#9	254.855	258.225	315.048		#9	179.112	1.2012	27.5609
#10		179.112	207.407		#10		3.4034	8.94228
#11		366.667	155.455		#11		5.27194	11.4448
#12		184.284	158.592		#12		110.811	7.07374
#13		150.384	201.668		#13		49.9833	69.6697

## Sheet: Table S2
Table S2. SI ration in mice administered psilocin before the onset of CSDS exposure (Figure 2C)
	SI ratio
	Control	SDS+Vehicle	SDS+Psilocin (10 days before)
#1	1.26726	0.587311	0.676041
#2	1.63712	0.130981	0.829947
#3	1.26574	0.565493	1.28392
#4	1.36275	0.499099	0.774504
#5	0.518116	0.029935	0.222786
#6	1.20243	0.074901	0.512855
#7	0.879311	0.04649	0.60323
#8	0.759132	0.014296	0.445547
#9	0.7028	0.004652	0.087482
#10		0.019002	0.043115
#11		0.014378	0.073621
#12		0.601306	0.044603
#13		0.332371	0.345467

## Sheet: Table S3
Table S3. Time spent in corner zone in mice administered psilocin before the onset of CSDS exposure (Figure 2D)
	Time in corner zone					Time in corner zone
	No-target					Target
	Control	SDS+Vehicle	SDS+Psilocin (10 days before)			Control	SDS+Vehicle	SDS+Psilocin (10 days before)
#1	85.7191	88.8222	43.0764		#1	70.971	121.755	109.042
#2	102.102	65.4655	61.7618		#2	81.6149	386.02	156.023
#3	87.6877	88.0547	56.9236		#3	59.7931	242.742	89.5228
#4	88.9556	52.6193	76.4098		#4	96.363	243.577	143.61
#5	54.1208	82.5158	90.2217		#5	142.843	402.803	89.3875
#6	101.335	35.9693	81.7151		#6	153.086	285.219	226.994
#7	111.879	81.3146	31.2646		#7	133.767	308.642	91.8252
#8	69.0691	115.749	83.5502		#8	136.303	416.917	247.414
#9	28.4284	17.1838	393.527		#9	89.5562	489.89	27.5609
#10		78.4118	86.1529		#10		473.007	436.437
#11		27.7944	130.831		#11		436.036	422.222
#12		63.7638	182.249		#12		193.56	496.963
#13		168.835	45.9126		#13		332.699	208.275

## Sheet: Table S4
Table S4. Corner zone ratio in mice administered psilocin before the onset of CSDS exposure (Figure 2E)
	Corner zone ratio
	Control	SDS+Vehicle	SDS+Psilocin (10 days before)
#1	0.827948	1.37077	2.53137
#2	0.799346	5.89654	2.52621
#3	0.681887	2.75672	1.57268
#4	1.08327	4.62904	1.87947
#5	2.63933	4.88153	0.990754
#6	1.5107	0.981438	2.77787
#7	1.19565	7.92951	2.93703
#8	1.97343	3.79565	2.96126
#9	3.15024	3.6019	8.11142
#10		6.03234	5.06584
#11		15.6879	3.22724
#12		3.03558	2.72683
#13		1.97055	4.53634

## Sheet: Table S5
Table S5. Time spent in the interaction zone in mice administered psilocin after CSDS exposure (Figure 3B)
	Time in interaction zone						Time in interaction zone
	No-target						Target
	Control	SDS+Vehicle	SDS+Psilocin (10 days after)	SDS+Psilocin (10 days after) +Voli			Control	SDS+Vehicle	SDS+Psilocin (10 days after)	SDS+Psilocin (10 days after) +Voli
#1	224.725	127.594	180.447	204.271		#1	284.785	217.251	151.885	25.7925
#2	179.213	209.91	287.554	259.459		#2	293.393	27.4942	102.669	12.6793
#3	278.745	269.77	260.928	276.376		#3	352.819	152.553	156.723	14.3477
#4	175.409	221.421	214.648	250.617		#4	239.039	110.511	100.267	56.8569
#5	190.624	195.062	111.979	149.883		#5	98.7654	5.83917	82.8829	11.7784
#6	145.712	149.683	209.409	221.922		#6	175.209	236.236	46.6133	126.994
#7	169.469	243.677	156.59	174.775		#7	149.016	18.2516	116.316	9.27594
#8	217.351	211.011	83.35	162.229		#8	164.998	9.80981	85.7858	14.4144
#9	254.855	88.6887	87.7211	430.497		#9	179.112	1.26793	64.3644	39.4061
#10	168.936	179.112	269.97	362.863		#10	171.672	3.4034	191.592	7.24057
#11	233.033	366.667	182.549	226.093		#11	341.375	5.27194	11.645	24.8582
#12		184.284		186.92		#12		110.811		2.1021
#13		150.384		145.612		#13		49.9833		21.1879
#14		271.772		211.645		#14		27.2606		31.9653
#15		174.174				#15		138.739

## Sheet: Table S6
Table S6. SI ratio in mice administered psilocin after CSDS exposure (Figure 3C)
	SI ratio
	Control	SDS+vehicle	SDS+Psilocin (10 days after)	SDS+Psilocin (10 days after) +Voli
#1	1.26726	0.587311	0.841715	0.126266
#2	1.63712	0.130981	0.357043	0.048868
#3	1.26574	0.565493	0.600637	0.051914
#4	1.36275	0.499099	0.467123	0.226868
#5	0.518116	0.029935	0.740165	0.078584
#6	1.20243	0.074901	0.222595	0.572246
#7	0.879311	0.04649	0.742806	0.053074
#8	0.759132	0.014296	1.02922	0.088852
#9	0.7028	0.004652	0.733739	0.091536
#10	1.01619	0.019002	0.709679	0.019954
#11	1.46492	0.014378	0.063791	0.109947
#12		0.601306		0.011246
#13		0.332371		0.145509
#14		0.100307		0.151033
#15		0.796554

## Sheet: Table S7
Table S7. Time spent in corner zone in mice administered psilocin after CSDS exposure (Figure 3D)
	Time in corner zone						Time in corner zone
	No-Target						Target
	control	CSDS+saline	CSDC+psi	CSDS+psi+voli			control	CSDS+saline	CSDC+psi	CSDS+psi+voli
#1	85.7191	88.8222	167.567	108.141		#1	70.971	121.755	281.448	480.881
#2	102.102	65.4655	52.1855	87.621		#2	81.6149	386.02	243.51	395.863
#3	87.6877	88.0547	56.0227	73.9406		#3	59.7931	242.742	203.637	327.728
#4	88.9556	52.6193	76.3431	50.7508		#4	96.363	243.577	264.798	265.365
#5	54.1208	82.5158	169.236	70.704		#5	142.843	402.803	175.008	410.777
#6	101.335	97.0637	118.819	126.093		#6	153.086	95.262	328.662	341.775
#7	111.879	35.9693	108.308	55.9226		#7	133.767	285.219	243.81	455.189
#8	69.0691	81.3146	122.99	245.012		#8	136.303	308.642	266.267	497.864
#9	28.4284	115.749	118.452	30.4638		#9	89.5562	416.917	113.38	393.928
#10	78.078	78.4118	39.7398	67.4674		#10	129.263	473.007	45.0784	473.507
#11	60.0934	27.7944	80.0467	192.392		#11	37.304	436.036	338.873	529.596
#12		63.7638		224.125		#12		193.56		548.549
#13		168.835		194.628		#13		332.699		452.452
#14		81.348		102.536		#14		164.999		391.725
#15		60.8943				#15		185.919

## Sheet: Table S8
Table S8. Corner zone ratio in mice administered psilocin after CSDS exposure (Figure 3E)
	Corner zone ratio
	Control	SDS+Vehicle	SDS+Psilocin (10 days after)	SDS+Psilocin (10 days after) +Voli
#1	0.827948	1.37077	1.67961	4.44678
#2	0.799346	5.89654	4.66624	4.5179
#3	0.681887	2.75672	3.63489	4.43231
#4	1.08327	4.62904	3.46853	5.22879
#5	2.63933	4.88153	1.03411	5.80981
#6	1.5107	0.981438	2.76607	2.7105
#7	1.19565	7.92951	2.25107	8.13963
#8	1.97343	3.79565	2.16495	2.032
#9	3.15024	3.6019	0.957183	12.931
#10	1.65556	6.03234	1.13434	7.01831
#11	0.620767	15.6879	4.23344	2.75269
#12		3.03558		2.44751
#13		1.97055		2.3247
#14		2.02831		3.82037
#15		3.05315
